# Supplementary material for: Catalytic Sabatier Process under Thermally and Magnetically Induced Heating: A Comparative Case Study for Titania-Supported Nickel Catalyst
Source: Nanomaterials (Basel). 2023 Apr 26;13(9):1474. doi: 10.3390/nano13091474 (PMC10180227; doi:10.3390/nano13091474)
Supplement: Supplementary file 1 [file nanomaterials-13-01474-s001.zip]

Archive with 1 entries (1 files):
- nanomaterials-2343886-supplementary.pdf
